# Supplementary material for: NEFFy: a versatile tool for computing the number of effective sequences
Source: Bioinformatics. 2025 Jun 3;42(6):btaf222. doi: 10.1093/bioinformatics/btaf222 (PMC13242184; doi:10.1093/bioinformatics/btaf222)
Supplement: btaf222_Supplementary_Data [file btaf222_supplementary_data.zip]

Archive with 4 entries (4 files):
- NEFFy supplementary file.pdf
- Supplementary File S1.xlsx
- Supplementary File S2.xlsx
- Supplementary File S3.xlsx
