# Supplementary material for: NEFFy: a versatile tool for computing the number of effective sequences
Source: Bioinformatics. 2025 Jun 3;42(6):btaf222. doi: 10.1093/bioinformatics/btaf222 (PMC13242184; doi:10.1093/bioinformatics/btaf222)
Supplement: btaf222_Supplementary_Data [file btaf222_supplementary_data.zip › Supplementary File S3.xlsx]

## Sheet: Multi Domain Analysis
AlphaFold Entire Protein									AlphaFold Domain NEFF												RoseTTaFold Domain NEFF
Target	Length	MSA Depth	Symmetric NEFF (sqrt L)	Asymmetric NEFF (sqrt L)	Symmetric NEFF (L)	Asymmetric NEFF (L)			Target	Complete Sequence Length	Domain	Start	End	Length	MSA Depth	Symmetric NEFF (sqrt L)	Asymmetric NEFF (sqrt L)	Symmetric NEFF (L)	Asymmetric NEFF (L)		Target	Complete Sequence Length	Domain	Start	End	MSA Depth	Length	Symmetric NEFF (sqrt L)	Asymmetric NEFF (sqrt L)	Symmetric NEFF (L)	Asymmetric NEFF (L)
T1114s1	189	1834	95.2772	123.576	6.93	8.989			T1114s1	189	D1.pdb	20	79	60	1834	133.349	135.822	17.215	17.535		T1114s1	189	D1.pdb	20	79	2683	60	179.833	182.144	23.216	23.515
T1120	235	2161	120.675	135.441	7.872	8.835			T1114s1	189	D2.pdb	80	189	110	1834	141.054	155.114	13.449	14.79		T1114s1	189	D2.pdb	80	189	2683	110	124.529	144.828	11.873	13.809
T1121	381	4553	160.34	202.158	8.214	10.357			T1120	235	D1.pdb	8	125	118	2161	131.396	175.823	12.096	16.186		T1120	235	D1.pdb	8	125	3161	118	104.878	121.28	9.655	11.165
T1125	1200	4	0.0866025	0.0866025	0.002	0.002			T1120	235	D2.pdb	126	235	110	2161	142.702	163.468	13.606	15.586		T1120	235	D2.pdb	126	235	3161	110	91.9621	108.666	8.768	10.361
T1137s1	409	9088	281.984	314.73	13.943	15.562			T1121	381	D1.pdb	2	204	203	4553	158.987	209.471	11.159	14.702		T1121	381	D1.pdb	2	204	2089	203	111.711	114.661	7.841	8.048
T1137s2	343	13551	457.734	503.816	24.715	27.204			T1121	381	D2.pdb	205	381	177	4553	233.295	247.544	17.536	18.607		T1121	381	D2.pdb	205	381	2089	177	113.068	117.056	8.499	8.798
T1137s3	524	13888	249.624	445.407	10.905	19.458			T1125	1200	D1.pdb	327	460	134	4	0.259161	0.19437	0.022	0.0168		T1125	1200	D1.pdb	327	460	2	134	0.172774	0.172774	0.015	0.015
T1137s4	547	15490	249.807	482.04	10.681	20.611			T1125	1200	D2.pdb	461	608	148	4	0.246598	0.184949	0.0203	0.015		T1125	1200	D2.pdb	461	608	2	148	0.164399	0.164399	0.014	0.014
T1137s5	390	14711	397.377	511.804	20.122	25.916			T1125	1200	D3.pdb	609	797	189	4	0.218218	0.163663	0.0159	0.012		T1125	1200	D3.pdb	609	797	2	189	0.145479	0.145479	0.011	0.011
T1137s6	518	14946	279.813	466.369	12.294	20.491			T1125	1200	D4.pdb	798	946	149	4	0.24577	0.184327	0.02	0.015		T1125	1200	D4.pdb	798	946	2	149	0.163846	0.163846	0.013	0.013
T1145	635	3442	8.51021	113.882	0.338	4.519			T1125	1200	D5.pdb	947	1096	150	4	0.244949	0.183712	0.02	0.015		T1125	1200	D5.pdb	947	1096	2	150	0.163299	0.163299	0.013	0.013
T1154	1424	180	0.972405	3.24482	0.026	0.086			T1125	1200	D6.pdb	1097	1162	66	4	0.246183	0.184637	0.03	0.023		T1125	1200	D6.pdb	1097	1162	2	66	0.246183	0.246183	0.03	0.03
T1157s2	495	13271	192.927	358.801	8.671	16.127			T1137s1	409	D1.pdb	20	169	150	9088	441.64	471.859	36.06	38.527		T1137s1	409	D1.pdb	20	169	3283	150	149.448	148.66	12.202	12.138
T1170	318	13221	294.013	295.742	16.487	16.584			T1137s1	409	D2.pdb	170	409	240	9088	307.906	389.629	19.875	25.15		T1137s1	409	D2.pdb	170	409	3283	240	92.1397	108.222	5.948	6.986
T1173	204	3392	137.891	228.558	9.654	16.002			T1137s2	343	D1.pdb	1	149	149	13551	690.774	734.65	56.59	60.185		T1137s2	343	D1.pdb	1	149	19318	149	730.578	844.329	59.851	69.17
T1174	338	6393	218.241	339.186	11.871	18.449			T1137s2	343	D2.pdb	150	343	194	13551	519.966	603.075	37.331	43.298		T1137s2	343	D2.pdb	150	343	19318	194	607.558	766.109	43.62	55.003
T1181	688	5739	42.2929	194.446	1.612	7.413			T1137s3	524	D1.pdb	1	149	149	13888	688.585	746.289	56.411	61.138		T1137s3	524	D1.pdb	1	149	16404	149	602.172	681.561	49.332	55.836
									T1137s3	524	D2.pdb	150	313	164	13888	648.118	695.976	50.61	54.347		T1137s3	524	D2.pdb	150	313	16404	164	660.949	684.972	51.611	53.487
									T1137s4	547	D1.pdb	44	159	116	15490	753.469	780.518	69.958	72.469		T1137s4	547	D1.pdb	44	159	10840	116	463.398	474.824	43.025	44.086
									T1137s4	547	D2.pdb	160	394	235	15490	476.056	664.139	31.054	43.324		T1137s4	547	D2.pdb	160	394	10840	235	246.083	377.489	16.053	24.625
									T1137s4	547	D3.pdb	395	468	74	15490	30.0658	100.13	3.495	11.64		T1137s4	547	D3.pdb	395	468	10840	74	2.33899	54.9444	0.272	6.387
RoseTTaFold Entire Protein									T1137s5	390	D1.pdb	33	169	137	14711	638.763	711.19	54.573	60.761		T1137s5	390	D1.pdb	33	169	3066	137	100.383	102.736	8.576	8.777
Target	Length	MSA Depth	Symmetric NEFF (sqrt L)	Asymmetric NEFF (sqrt L)	Symmetric NEFF (L)	Asymmetric NEFF (L)			T1137s5	390	D2.pdb	170	390	221	14711	411.729	638.427	27.696	42.945		T1137s5	390	D2.pdb	170	390	3066	221	85.6167	111.771	5.759	7.519
T1114s1	189	2683	97.3887	112.647	7.084	8.194			T1137s6	518	D1.pdb	1	151	151	14946	671.59	736.778	54.65	59.958		T1137s6	518	D1.pdb	1	151	17771	151	621.745	750.589	50.597	61.082
T1120	235	3161	77.5685	97.5498	5.06	6.363			T1137s6	518	D2.pdb	152	399	248	14946	431.158	567.766	27.379	36.053		T1137s6	518	D2.pdb	152	399	17771	248	315.672	597.069	20.045	37.914
T1121	381	2089	79.9992	82.1657	4.098	4.209			T1145	635	D1.pdb	4	102	99	3442	82.2691	85.2212	8.268	8.565		T1145	635	D1.pdb	4	102	333	99	17.0883	20.9155	1.717	2.102
T1125	1200	2	0.057735	0.057735	0.002	0.002			T1145	635	D2.pdb	103	635	533	3442	9.43217	100.744	0.409	4.364		T1145	635	D2.pdb	103	635	333	533	9.05332	12.0711	0.392	0.523
T1137s1	409	3283	77.6976	89.3264	3.842	4.417			T1154	1424	D1.pdb	30	234	205	180	2.70644	3.15845	0.189	0.221		T1154	1424	D1.pdb	30	234	19	205	1.11749	1.05867	0.078	0.074
T1137s2	343	19318	479.538	583.262	25.893	31.493			T1154	1424	D2.pdb	235	1069	835	180	1.71578	3.55239	0.0594	0.123		T1154	1424	D2.pdb	235	1069	19	835	0.429696	0.438348	0.015	0.015
T1137s3	524	16404	129.21	388.638	5.645	16.978			T1157s2	495	D1.pdb	1	106	106	13271	486.52	499.66	47.255	48.531		T1157s2	495	D1.pdb	1	106	3230	106	141.504	142.856	13.744	13.875
T1137s4	547	10840	87.2483	254.033	3.73	10.862			T1157s2	495	D2.pdb	107	323	217	13271	302.937	384.991	20.565	26.135		T1157s2	495	D2.pdb	107	323	3230	217	136.787	137.044	9.286	9.303
T1137s5	390	3066	66.4321	83.4838	3.364	4.227			T1157s2	495	D3.pdb	324	464	141	13271	312.198	341.863	26.292	28.79		T1157s2	495	D3.pdb	324	464	3230	141	101.989	121.509	8.589	10.233
T1137s6	518	17771	156.374	422.28	6.871	18.554			T1170	318	D1.pdb	4	243	240	13221	330.351	331.362	21.324	21.39		T1170	318	D1.pdb	4	243	12537	240	330.324	373.389	21.322	24.102
T1145	635	333	8.17025	11.0109	0.324	0.437			T1170	318	D2.pdb	244	315	72	13221	396.161	431.677	46.688	50.874		T1170	318	D2.pdb	244	315	12537	72	694.182	852.061	81.81	100.416
T1154	1424	19	0.344499	0.311374	0.009	0.008			T1173	204	D1.pdb	1	62	62	3392	240.621	287.247	30.559	36.48		T1173	204	D1.pdb	1	62	7555	62	472.945	738.662	60.064	93.81
T1157s2	495	3230	75.8701	82.6271	3.41	3.714			T1173	204	D2.pdb	63	204	142	3392	167.52	226.002	14.058	18.966		T1173	204	D2.pdb	63	204	7555	142	530.381	570.361	44.509	47.864
T1170	318	12537	297.416	365.178	16.678	20.478			T1174	338	D1.pdb	1	216	216	6393	336.271	406.078	22.88	27.63		T1174	338	D1.pdb	1	216	4093	216	242.955	255.713	16.531	17.399
T1173	204	7555	445.927	482.083	31.221	33.753			T1174	338	D2.pdb	217	338	122	6393	127.737	204.719	11.565	18.534		T1174	338	D2.pdb	217	338	4093	122	313.874	332.31	28.417	30.086
T1174	338	4093	203.677	209.42	11.079	11.391			T1181	688	D1.pdb	1	88	88	5739	47.1906	49.3955	5.031	5.266		T1181	688	D1.pdb	1	88	8409	88	7.65144	8.60363	0.816	0.917
T1181	688	8409	98.3188	222.165	3.748	8.47			T1181	688	D2.pdb	89	688	600	5739	67.0517	197.014	2.737	8.043		T1181	688	D2.pdb	89	688	8409	600	135.903	237.792	5.548	9.708
